# Supplementary material for: Bmi-1 regulates stem cell-like properties of gastric cancer cells via modulating miRNAs
Source: J Hematol Oncol. 2016 Sep 20;9:90. doi: 10.1186/s13045-016-0323-9 (PMC5029045; doi:10.1186/s13045-016-0323-9)
Supplement: Additional file 4:Table S1. — The expression of Bmi-1 in paired primary and ovary metastatic tissues of gastric cancer ( McNemar test). (XLS 14 kb) [file 13045_2016_323_MOESM4_ESM.xls]

## Sheet: Sheet1
metastatic	primary		P-value
	Bmi-1（＋）	Bmi-1（－）
Bmi-1（＋）	15	5	0.063
Bmi-1（－）	0	1
