# Supplementary material for: Bmi-1 regulates stem cell-like properties of gastric cancer cells via modulating miRNAs
Source: J Hematol Oncol. 2016 Sep 20;9:90. doi: 10.1186/s13045-016-0323-9 (PMC5029045; doi:10.1186/s13045-016-0323-9)
Supplement: Additional file 5: Table S2. — The correlation between Bmi-1 and stem cell markers in gastric cancer tissues. (XLS 14 kb) [file 13045_2016_323_MOESM5_ESM.xls]

## Sheet: Sheet1
	2016-10-04	Sox-2	Gli1	CD44	CD133
Bmi-1
R	0.183	0.262	0.201	0.204	0.169
P	0.016	0.001	0.008	0.007	0.026
