# Supplementary material for: Bmi-1 regulates stem cell-like properties of gastric cancer cells via modulating miRNAs
Source: J Hematol Oncol. 2016 Sep 20;9:90. doi: 10.1186/s13045-016-0323-9 (PMC5029045; doi:10.1186/s13045-016-0323-9)
Supplement: Additional file 6:Table S3. — Frequencies of altered expression of Bmi-1,miR-21 and miR-34a in the 74 gastric cancer tissues. (XLS 14 kb) [file 13045_2016_323_MOESM6_ESM.xls]

## Sheet: Sheet1
Gene	Decreased expression		Normal expression		Overexpression
	Freguency	Percentage	Freguency	Percentage	Freguency	Percentage
Bmi-1	5	0.0676	32	0.4324	37	0.5
miR-21	11	0.1486	19	0.2568	44	0.5946
miR-34a	35	0.473	26	0.3514	13	0.1757
